# Supplementary material for: Genomic diversity, pathogenicity and antimicrobial resistance of Escherichia coli isolated from poultry in the southern United States
Source: BMC Microbiol. 2023 Jan 16;23:15. doi: 10.1186/s12866-022-02721-9 (PMC9841705; doi:10.1186/s12866-022-02721-9)
Supplement: Supplementary file 1 — Additional file 1: Table S1. Detailed genes of virulence factors and VF classes identified in the 10 isolates’ PAI. Table S2. Detailed ARM genes identified in the 10 isolates’ PAI. [file 12866_2022_2721_MOESM1_ESM.xlsx]

## Sheet: Table S1
Table S1 Detailed genes of virulence factors and VF classes identified in the 10 isolates’ PAI.
gene	E1	E2	E3	E4	E5	E6	E7	E8	E9	E10	VFclass	Virulence_factors
aatA	NA	NA	NA	1	1	NA	1	1	NA	NA	Autotransporter	AatA
aec11	NA	NA	NA	NA	NA	NA	NA	NA	NA	1	Secretion system	ACE T6SS
aec14	NA	NA	NA	NA	NA	NA	NA	NA	NA	1	Secretion system	ACE T6SS
aec15	3	NA	2	1	NA	3	NA	2	3	2	Secretion system	ACE T6SS
aec16	1	NA	NA	NA	NA	1	NA	1	1	1	Secretion system	ACE T6SS
aec17	1	NA	NA	NA	NA	1	NA	1	1	1	Secretion system	ACE T6SS
aec18	1	NA	NA	NA	NA	1	NA	1	1	NA	Secretion system	ACE T6SS
aec19	1	NA	NA	NA	NA	1	NA	1	1	NA	Secretion system	ACE T6SS
aec22	NA	NA	NA	NA	NA	1	NA	1	1	1	Secretion system	ACE T6SS
aec23	NA	NA	NA	NA	NA	1	NA	1	1	1	Secretion system	ACE T6SS
aec24	NA	NA	NA	NA	NA	1	NA	1	1	1	Secretion system	ACE T6SS
aec25	NA	NA	NA	NA	NA	NA	NA	NA	NA	1	Secretion system	ACE T6SS
aec26	NA	NA	NA	NA	NA	NA	NA	NA	NA	1	Secretion system	ACE T6SS
aec27/clpV	NA	NA	NA	NA	NA	NA	NA	NA	NA	1	Secretion system	ACE T6SS
aec29	NA	NA	NA	NA	NA	NA	NA	1	NA	NA	Secretion system	ACE T6SS
aec30	NA	NA	NA	NA	NA	NA	NA	1	NA	NA	Secretion system	ACE T6SS
aec31	NA	NA	NA	NA	NA	NA	NA	1	NA	NA	Secretion system	ACE T6SS
aec32	NA	1	1	NA	NA	1	NA	1	1	NA	Secretion system	ACE T6SS
aec7	1	NA	NA	NA	NA	NA	NA	NA	NA	1	Secretion system	ACE T6SS
aec8	1	NA	NA	NA	NA	NA	NA	NA	NA	1	Secretion system	ACE T6SS
agn43	NA	1	NA	NA	NA	NA	NA	NA	NA	2	Autotransporter	Antigen 43
air/eaeX	NA	NA	NA	NA	NA	1	NA	NA	NA	NA	Autotransporter	Enteroaggregative immunoglobulin repeat protein
cah	NA	1	NA	1	NA	NA	NA	NA	1	NA	Autotransporter	Cah
cdiA	1	NA	NA	NA	2	NA	3	NA	NA	NA	Autotransporter	Contact-dependent inhibition CDI system
cdtA	NA	NA	NA	NA	NA	NA	NA	NA	NA	1	Toxin	Cytolethal distending toxin
cdtB	NA	NA	NA	NA	NA	NA	NA	NA	NA	1	Toxin	Cytolethal distending toxin
cdtC	NA	NA	NA	NA	NA	NA	NA	NA	NA	1	Toxin	Cytolethal distending toxin
cesD	NA	1	NA	NA	NA	NA	NA	NA	NA	NA	Secretion system	LEE locus encoded TTSS
cesD2	NA	1	NA	NA	NA	NA	NA	NA	NA	NA	Secretion system	LEE locus encoded TTSS
cesF	NA	1	NA	NA	NA	NA	NA	NA	NA	NA	Secretion system	LEE locus encoded TTSS
cesT	NA	1	NA	NA	NA	NA	NA	NA	NA	NA	Secretion system	LEE locus encoded TTSS
chuA	1	NA	NA	NA	NA	NA	NA	NA	NA	1	Iron uptake	Heme uptake
chuT	1	NA	NA	NA	NA	NA	NA	NA	NA	1	Iron uptake	Heme uptake
chuU	1	NA	NA	NA	NA	NA	NA	NA	NA	1	Iron uptake	Heme uptake
chuW	1	NA	NA	NA	NA	NA	NA	NA	NA	1	Iron uptake	Heme uptake
chuX	1	NA	NA	NA	NA	NA	NA	NA	NA	1	Iron uptake	Heme uptake
chuY	1	NA	NA	NA	NA	NA	NA	NA	NA	1	Iron uptake	Heme uptake
eae	NA	1	NA	NA	NA	NA	NA	NA	NA	NA	Adherence	Intimin
eaeH	NA	NA	1	1	NA	NA	NA	NA	NA	NA	Adherence	EaeH
ecpA	1	NA	1	1	1	NA	1	NA	NA	1	Adherence	E. coli common pilus (ECP)
ecpB	1	NA	1	1	1	NA	1	NA	NA	1	Adherence	E. coli common pilus (ECP)
ecpC	1	NA	1	1	1	NA	1	NA	NA	1	Adherence	E. coli common pilus (ECP)
ecpD	1	NA	1	1	1	NA	1	NA	NA	1	Adherence	E. coli common pilus (ECP)
ecpE	1	NA	1	NA	1	NA	1	NA	NA	1	Adherence	E. coli common pilus (ECP)
ecpR	1	NA	1	1	1	NA	1	1	NA	1	Adherence	E. coli common pilus (ECP)
ehaB	NA	NA	1	NA	NA	NA	NA	NA	NA	NA	Autotransporter	EhaB
escC	NA	1	NA	NA	NA	NA	NA	NA	NA	NA	Secretion system	LEE locus encoded TTSS
escD	NA	1	NA	NA	NA	NA	NA	NA	NA	NA	Secretion system	LEE locus encoded TTSS
escF	NA	1	NA	NA	NA	NA	NA	NA	NA	NA	Secretion system	LEE locus encoded TTSS
escI	NA	1	NA	NA	NA	NA	NA	NA	NA	NA	Secretion system	LEE locus encoded TTSS
escJ	NA	1	NA	NA	NA	NA	NA	NA	NA	NA	Secretion system	LEE locus encoded TTSS
escK	NA	1	NA	NA	NA	NA	NA	NA	NA	NA	Secretion system	LEE locus encoded TTSS
escL	NA	1	NA	NA	NA	NA	NA	NA	NA	NA	Secretion system	LEE locus encoded TTSS
escN	NA	1	NA	NA	NA	NA	NA	NA	NA	NA	Secretion system	LEE locus encoded TTSS
escO	NA	1	NA	NA	NA	NA	NA	NA	NA	NA	Secretion system	LEE locus encoded TTSS
escP	NA	1	NA	NA	NA	NA	NA	NA	NA	NA	Secretion system	LEE locus encoded TTSS
escR	NA	1	NA	NA	NA	NA	NA	NA	NA	NA	Secretion system	LEE locus encoded TTSS
escS	NA	1	NA	NA	NA	NA	NA	NA	NA	NA	Secretion system	LEE locus encoded TTSS
escT	NA	1	NA	NA	NA	NA	NA	NA	NA	NA	Secretion system	LEE locus encoded TTSS
escU	NA	1	NA	NA	NA	NA	NA	NA	NA	NA	Secretion system	LEE locus encoded TTSS
escV	NA	1	NA	NA	NA	NA	NA	NA	NA	NA	Secretion system	LEE locus encoded TTSS
espA	NA	1	NA	NA	NA	NA	NA	NA	NA	NA	Secretion system	LEE locus encoded TTSS
espB	NA	1	NA	NA	NA	NA	NA	NA	NA	NA	LEE-encoded TTSS effectors	EspB
espD	NA	1	NA	NA	NA	NA	NA	NA	NA	NA	Secretion system	LEE locus encoded TTSS
espF	NA	1	NA	NA	NA	NA	NA	NA	NA	NA	LEE-encoded TTSS effectors	EspF
espG	NA	1	NA	NA	NA	NA	NA	NA	NA	NA	LEE-encoded TTSS effectors	EspG
espH	NA	1	NA	NA	NA	NA	NA	NA	NA	NA	LEE-encoded TTSS effectors	EspH
espJ	NA	1	NA	NA	NA	NA	NA	NA	NA	NA	Non-LEE encoded TTSS effectors	EspJ
espL1	NA	NA	NA	2	NA	NA	NA	NA	1	NA	Non-LEE encoded TTSS effectors	EspL1
espM2	NA	1	NA	NA	NA	NA	NA	NA	NA	NA	Non-LEE encoded TTSS effectors	EspM2
espW	NA	1	NA	NA	NA	NA	NA	NA	NA	NA	Non-LEE encoded TTSS effectors	EspW
espX1	NA	NA	NA	1	NA	NA	NA	NA	NA	NA	Non-LEE encoded TTSS effectors	EspX1
etgA	NA	1	NA	NA	NA	NA	NA	NA	NA	NA	Secretion system	LEE locus encoded TTSS
etpA	NA	NA	NA	NA	NA	NA	NA	NA	1	NA	Adherence	EtpA
fimA	1	NA	NA	1	1	NA	NA	NA	NA	1	Adherence	Type I fimbriae
fimB	1	1	1	NA	1	1	1	NA	1	1	Adherence	Type I fimbriae
fimC	1	NA	NA	1	1	NA	NA	NA	NA	1	Adherence	Type I fimbriae
fimD	2	1	1	2	2	1	1	NA	1	1	Adherence	Type I fimbriae
fimE	2	1	1	1	1	1	1	NA	1	1	Adherence	Type I fimbriae
fimF	2	1	1	1	2	1	1	1	1	1	Adherence	Type I fimbriae
fimG	2	1	1	1	2	1	1	1	1	1	Adherence	Type I fimbriae
fimH	NA	NA	NA	NA	NA	NA	NA	1	NA	NA	Adherence	Type I fimbriae
fimI	1	NA	NA	1	1	NA	NA	NA	NA	1	Adherence	Type I fimbriae
focC	NA	NA	NA	NA	NA	NA	NA	NA	NA	NA	Adherence	F1C fimbriae
focF	NA	NA	NA	NA	NA	NA	NA	NA	NA	NA	Adherence	F1C fimbriae
focH	NA	NA	NA	NA	NA	NA	NA	NA	NA	NA	Adherence	F1C fimbriae
focI	NA	NA	NA	NA	NA	NA	NA	NA	NA	NA	Adherence	F1C fimbriae
glrA	NA	1	NA	NA	NA	NA	NA	NA	NA	NA	Secretion system	LEE locus encoded TTSS
glrR	NA	1	NA	NA	NA	NA	NA	NA	NA	NA	Secretion system	LEE locus encoded TTSS
ibeA	1	NA	NA	NA	NA	NA	NA	NA	NA	NA	Invasion	Invasion of brain endothelial cells (Ibes)
ibeB	NA	NA	NA	NA	1	NA	NA	NA	NA	NA	Invasion	Invasion of brain endothelial cells (Ibes)
ireA	NA	NA	NA	1	1	1	2	NA	NA	1	Iron uptake	Iron-regulated element
iroD	NA	NA	NA	NA	NA	NA	1	NA	NA	NA	Iron uptake	Salmochelin siderophore
ler	NA	1	NA	NA	NA	NA	NA	NA	NA	NA	Secretion system	LEE locus encoded TTSS
map	NA	1	NA	NA	NA	NA	NA	NA	NA	NA	LEE-encoded TTSS effectors	Mitochondria-associated protein Map
nleA	NA	3	NA	NA	NA	NA	NA	NA	NA	NA	Non-LEE encoded TTSS effectors	NleA
nleB2-1	NA	1	NA	NA	NA	NA	NA	NA	NA	NA	Non-LEE encoded TTSS effectors	NleB2-1
nleD	NA	1	NA	NA	NA	NA	NA	NA	NA	NA	Non-LEE encoded TTSS effectors	NleD
nleG2-2	NA	1	NA	NA	NA	NA	NA	NA	NA	NA	Non-LEE encoded TTSS effectors	NleG2-2
nleG6-3	NA	1	NA	NA	NA	NA	NA	NA	NA	NA	Non-LEE encoded TTSS effectors	NleG6-3
nleG8-2	NA	1	NA	NA	NA	NA	NA	NA	NA	NA	Non-LEE encoded TTSS effectors	NleG8-2
nleH1-1	NA	2	NA	NA	NA	NA	NA	NA	NA	NA	Non-LEE encoded TTSS effectors	NleH1-1
papA	NA	NA	NA	NA	NA	NA	NA	NA	NA	1	Adherence	P fimbriae
papB	NA	NA	NA	NA	NA	NA	NA	NA	NA	1	Adherence	P fimbriae
papC	NA	NA	NA	1	NA	1	1	NA	NA	1	Adherence	P fimbriae
papD	NA	NA	NA	1	NA	1	1	NA	NA	1	Adherence	P fimbriae
papE	NA	NA	NA	1	NA	1	1	NA	NA	1	Adherence	P fimbriae
papF	NA	NA	NA	1	NA	1	1	NA	NA	1	Adherence	P fimbriae
papG	NA	NA	NA	1	NA	1	1	NA	NA	1	Adherence	P fimbriae
papH	NA	NA	NA	NA	NA	NA	NA	NA	NA	1	Adherence	P fimbriae
papI	NA	NA	NA	1	NA	1	1	NA	NA	1	Adherence	P fimbriae
papJ	NA	NA	NA	1	NA	1	1	NA	NA	1	Adherence	P fimbriae
papK	NA	NA	NA	1	NA	1	1	NA	NA	1	Adherence	P fimbriae
papX	NA	NA	NA	NA	NA	NA	NA	NA	NA	1	Adherence	P fimbriae
pic	NA	NA	NA	NA	1	NA	1	NA	NA	NA	Autotransporter	Pic
pilR	NA	NA	NA	NA	NA	1	1	NA	NA	NA	Adherence	Type IV pili(Yersinia)
pilS	NA	NA	NA	NA	NA	1	1	NA	NA	NA	Adherence	Type IV pili(Yersinia)
pilV	NA	NA	NA	NA	NA	1	1	NA	NA	NA	Adherence	Type IV pili(Yersinia)
sepD	NA	1	NA	NA	NA	NA	NA	NA	NA	NA	Secretion system	LEE locus encoded TTSS
sepL	NA	1	NA	NA	NA	NA	NA	NA	NA	NA	Secretion system	LEE locus encoded TTSS
sepQ	NA	1	NA	NA	NA	NA	NA	NA	NA	NA	Secretion system	LEE locus encoded TTSS
sepZ	NA	1	NA	NA	NA	NA	NA	NA	NA	NA	LEE-encoded TTSS effectors	SepZ/EspZ
sfaA	NA	NA	NA	NA	NA	NA	NA	NA	NA	NA	Adherence	S fimbriae
sfaB	NA	NA	NA	NA	NA	NA	NA	NA	NA	NA	Adherence	S fimbriae
sfaC	NA	NA	NA	NA	NA	NA	NA	NA	NA	NA	Adherence	S fimbriae
sfaS	NA	NA	NA	NA	NA	NA	NA	NA	NA	NA	Adherence	S fimbriae
sitA	1	NA	NA	NA	NA	NA	NA	NA	NA	NA	Iron uptake	Iron/manganese transport
sitB	1	NA	NA	NA	NA	NA	NA	NA	NA	1	Iron uptake	Iron/manganese transport
sitC	1	NA	NA	NA	NA	NA	NA	NA	NA	1	Iron uptake	Iron/manganese transport
sitD	2	NA	NA	NA	NA	NA	NA	NA	NA	1	Iron uptake	Iron/manganese transport
tia	NA	1	NA	1	1	1	1	NA	2	1	Invasion	Tia/Hek
tir	NA	1	NA	NA	NA	NA	NA	NA	NA	NA	LEE-encoded TTSS effectors	Tir
toxB	NA	1	NA	NA	NA	NA	NA	NA	NA	NA	Adherence	ToxB
Undetermined	NA	NA	NA	NA	NA	1	NA	1	1	2	Secretion system	ACE T6SS
Undetermined	7	NA	NA	NA	12	NA	NA	NA	1	5	Secretion system	SCI-I T6SS
Undetermined	NA	5	NA	NA	NA	NA	NA	NA	NA	NA	Secretion system	LEE locus encoded TTSS
upaG/ehaG	1	NA	NA	NA	1	NA	1	NA	NA	1	Autotransporter	UpaG adhesin
vat	1	NA	NA	NA	2	NA	1	NA	NA	1	Autotransporter	Vacuolating autotransporter gene

## Sheet: Table S2
Table S2 Detailed ARM genes identified in the 10 isolates’ PAI.
Resistance_gene	E1	E2	E3	E4	E5	E6	E7	E8	E9	E10	Resistance.Mechanism	Drug Class
AAC(3)-IId	0	0	1	0	0	0	0	0	0	0	antibiotic inactivation	aminoglycoside antibiotic
AAC(3)-IV	1	0	0	0	0	0	0	0	0	0	antibiotic inactivation	aminoglycoside antibiotic
AAC(3)-VIa	0	0	0	1	1	1	1	0	0	0	antibiotic inactivation	aminoglycoside antibiotic
aadA	0	0	0	1	1	0	0	0	0	0	antibiotic inactivation	aminoglycoside antibiotic
ampH	0	0	1	0	0	0	0	0	0	0	antibiotic inactivation	cephalosporin; penam
ANT(3'')-IIa	0	0	0	0	0	0	1	0	0	0	antibiotic inactivation	aminoglycoside antibiotic
APH(3'')-Ib	1	1	0	1	0	1	1	0	0	0	antibiotic inactivation	aminoglycoside antibiotic
APH(3')-Ia	0	0	0	1	0	1	1	0	0	0	antibiotic inactivation	aminoglycoside antibiotic
APH(4)-Ia	1	0	0	0	0	0	0	0	0	0	antibiotic inactivation	aminoglycoside antibiotic
APH(6)-Id	1	1	0	1	0	1	1	0	0	0	antibiotic inactivation	aminoglycoside antibiotic
emrE	1	2	0	1	1	1	1	0	1	0	antibiotic efflux	macrolide antibiotic
emrK	1	0	1	1	1	1	1	1	1	1	antibiotic efflux	tetracycline antibiotic
emrY	1	1	0	1	1	1	1	1	1	1	antibiotic efflux	tetracycline antibiotic
evgA	1	1	1	1	1	1	1	1	0	1	antibiotic efflux	macrolide antibiotic; fluoroquinolone antibiotic; penam; tetracycline antibiotic
evgS	1	1	1	0	1	1	1	1	1	1	antibiotic efflux	macrolide antibiotic; fluoroquinolone antibiotic; penam; tetracycline antibiotic
gadX	0	0	0	0	0	0	0	0	1	0	antibiotic efflux	macrolide antibiotic; fluoroquinolone antibiotic; penam
mdtF	0	0	0	0	0	0	0	0	1	0	antibiotic efflux	macrolide antibiotic; fluoroquinolone antibiotic; penam
soxS	0	0	0	0	0	0	0	1	0	0	antibiotic target alteration; antibiotic efflux; reduced permeability to antibiotic	fluoroquinolone antibiotic; monobactam; carbapenem; cephalosporin; glycylcycline; cephamycin; penam; tetracycline antibiotic; rifamycin antibiotic; phenicol antibiotic; triclosan; penem
sul1	0	0	0	1	1	1	1	0	0	0	antibiotic target alteration; antibiotic efflux; reduced permeability to antibiotic	sulfonamide antibiotic
sul2	0	0	0	1	1	1	1	0	0	0	antibiotic target replacement	sulfonamide antibiotic
TEM-1	0	0	1	0	0	0	0	0	0	0	antibiotic inactivation	monobactam; cephalosporin; penam; penem
tet(A)	0	0	0	1	0	0	0	0	0	0	antibiotic efflux	tetracycline antibiotic
tet(B)	1	0	0	1	0	1	1	0	0	0	antibiotic efflux	tetracycline antibiotic
tet(C)	0	0	0	0	0	0	0	0	0	0	antibiotic efflux	tetracycline antibiotic
tet(D)	0	0	0	0	0	0	0	0	1	0	antibiotic efflux	tetracycline antibiotic
tetR	1	0	0	1	0	1	1	0	1	0	antibiotic target alteration; antibiotic efflux	tetracycline antibiotic
ugd	1	0	0	0	0	0	0	0	0	0	antibiotic target alteration	peptide antibiotic
